# Supplementary material for: Dual resistance to carbapenems and colistin in Enterobacter: Taiwan surveillance of antimicrobial resistance, 2010–2020
Source: Emerg Microbes Infect. 2026 Feb 10;15(1):2623693. doi: 10.1080/22221751.2026.2623693 (PMC12893162; doi:10.1080/22221751.2026.2623693)
Supplement: 0113 Supplement.xlsx [file TEMI_A_2623693_SM1181.xlsx]

## Sheet: Supplementary Table S1. 
Supplementary Table S1. Whole genome sequencing of 41 Enterobacter spp. isolates in Taiwan, 2010-2020
Strain	Hospital type	Region	Source	Age group	Isolation site ‡	Contigs no.	Draft genome size	GC content, mol%	N50	Assembly size	Completeness	Accession no.	Date	Precise species	ANI to type strain of the closest species	DDH to type strain of the closest species	ST	Allele profile							Number of plasmid-associated contigs	Plasmid replicons	Carbapenemases	AmpC on chromosome	Other β-lactamases	Genes mediating resistance to									Antimicrobial susceptibility
																		dnaA	fusA	gyrB	leuS	pyrG	rplB	rpoB						Aminoglycosides	Fosfomycin	Macrolide, lincosamide and streptogramin B	Quinolones	Phenicol	Sulfonamides	Tetracycline	Trimethoprim	Polymyxins	Amikacin	Amikacin MIC	Aztreonam	Aztreonam MIC	Cefepime	Cefepime MIC	Cefotaxime	Cefotaxime MIC	Ciprofloxacin	Ciprofloxacin MIC	Colistin
EC_CRE_001	RH	E	pus	adult	out	2	4793579	55	9678	4958568	98.8	SAMN42315291	2010	E. hormaechei subsp. xiangfangensis	99.2	92.9	527	53	20	19	178	45	4	32	1	IncFIB(pECLA)		ACT-16			fosA								S	<=4	S	<=2	S	2	S	<=1	S	<=0.06	WD
EC_CRE_003	RH	E	urine	elderly	inx	3	4896132	55	8773	5244935	98.2	SAMN31012945	2010	E. hormaechei subsp. steigerwaltii	99.7	97.5	90	58	37	4	6	42	4	25	2	IncHI2, IncHI2A, IncR		ACT-15	DHA-1, TEM-1B, SHV-12	aph(3')-Ia, aph(6)-Id, aph(3'')-Ib, aac(6')-Iic, aac(6')-Ib3,	fosA	ere(A)	qnrB4	catA2	sul1	tet(D)	dfrA19	mcr-9.1	R	16	R	>16	SDD	8	R	>32	R	>2	WD
EC_CRE_005	MC	N	CVP tip	ped	icu	6	4829626	56	9471	5471198	98.8	SAMN42315292	2010	E. hormaechei subsp. steigerwaltii	98.9	90.7	204	4	4	4	6	95	4	6	5	IncHI2 or IncHI2A, IncFIB(pECLA) or IncFII(pECLA)	IMP-8	ACT-7	TEM-1B, LAP-2, SHV-12	aph(3')-Ia, aph(6)-Id, aph(3'')-Ib, aac(6')-Iic, aac(6')-Ib3, aac(6')-Ib-Hangzhou	fosA	ere(A)	qnrS1, qnrB2	catA2, catB3	sul1, sul2		dfrA19	mcr-9.1	I	8	R	>16	R	>16	R	>32	R	>2	WD
EC_CRE_006	MC	S	pus	adult	inx	2	5124386	55	9561	5169149	98.7	SAMN42315293	2010	E. cloacae	98.7	87.9	519	1	107	158	1	168	36	1	1	－		CMH-3			fosA								S	<=4	R	>16	SDD	4	R	>32	S	<=0.06	WD
EC_CRE_010	RH	S	blood	elderly	inx	1	4697431	56	9914	4697431	99.1	SAMN42315295	2012	E. asburiae	97	74.7	3272	761	15	802	958	452	11	58	0	－		ACT-6			fosA								S	<=4	S	<=1	S	<=1	S	<=1	S	<=0.06	non
EC_CRE_011	RH	S	blood	elderly	inx	2	4948485	55	9864	4997329	98.7	SAMN42315296	2012	E. cloacae	98.7	89.1	3295	772	1	158	214	1	22	1	1	repB(R1701)		CMH-3	DHA-1	aph(3'')-Ib, aph(6)-Id	fosA		qnrB4		sul1				S	<=4	S	4	S	<=1	R	8	I	0.5	non
EC_CRE_012	RH	N	sputum	elderly	icu	4	4773029	56	9467	4924497	98.8	SAMN42315297	2012	E. roggenkampii	98.7	88.8	3271	36	26	803	206	49	12	172	3	IncFIB(pQil), IncFII(Yp)orIncFIB(K)		MIR-5			fosA							mcr-10	S	<=4	R	>16	S	<=1	R	>32	S	<=0.06	WD
EC_CRE_013	RH	N	pus	ped	out	3	4744950	56	9731	4861115	99.1	SAMN42315298	2012	E. roggenkampii	98.6	88	422	36	39	67	138	49	12	26	2	IncFIA(HI1)		MIR-3			fosA							mcr-10	S	<=4	S	<=1	S	<=1	S	<=1	S	<=0.06	non
EC_CRE_021	RH	C	pus	adult	inx	1	4566874	56	9928	4566874	98.8	SAMN42315300	2014	E. vonholyi	98.5	87.3	3269	447	68	108	649	727	260	177	0	－		CMG			fosA								S	<=4	S	<=1	S	<=1	S	<=1	S	<=0.06	WD
EC_CRE_022	RH	S	sputum	elderly	inx	2	4914875	56	9852	5021274	98.8	SAMN42315301	2014	E. roggenkampii	98.6	88	3232	80	25	435	359	49	12	20	1	IncFII(pECLA)		MIR-16			fosA								S	<=4	S	<=1	S	<=1	S	<=1	S	0.12	non
EC_CRE_023	MC	S	urine	ped	inx	6	3101887	55	9546	5149156	98.8	SAMN42315302	2014	E. hormaechei subsp. steigerwaltii	99	90.6	124	4	4	4	6	39	4	25	5	IncFIA(HI1), IncR, IncFIB(K)		ACT-7	TEM-1B	aac(3)-IId, aadA2b	fosA			catA2	sul1		dfrA7		S	<=4	R	>16	R	16	R	>32	S	<=0.06	WD
EC_CRE_026	MC	S	sputum	adult	icu	5	4698555	55	9629	5128155	98.8	SAMN42315303	2014	E. hormaechei subsp. hoffmannii	99.2	93.1	78	8	9	6	9	9	6	8	4	IncHI2 or IncHI2A, IncFIB(pHCM2), Col(pHAD28)	IMP-8	ACT-5	TEM-1B, SHV-12	aph(3')-Ia, aac(6')-Iic, aac(6')-Ib-Hangzhou, aph(6)-Id, aph(3'')-Ib	fosA	ere(A)		catA2, catB3	sul1, sul2		dfrA15	mcr-9.1	S	<=4	R	>16	R	>16	R	>32	R	>2	WD
EC_CRE_027	RH	N	wound	elderly	inx	5	4839217	55	9488	5447621	98.6	SAMN42315304	2014	E. hormaechei subsp. steigerwaltii	99	91	204	4	4	4	6	95	4	6	4	IncHI2 or IncHI2A, IncFII(pECLA) or IncFIB(pECLA), IncFIB(pHCM2)	IMP-8	ACT-7	TEM-1B, SHV-12	aph(3')-Ia, aph(6)-Id, aph(3'')-Ib, aac(6')-Iic, aac(6')-Ib-Hangzhou	fosA	ere(A)	qnrB2	catA2, catB3	sul1, sul2		dfrA19	mcr-9.1	S	<=4	R	>16	R	>16	R	>32	R	>2	WD
EC_CRE_033	MC	S	urine	adult	inx	6	4889125	55	7846	5382008	98.6	SAMN31012947	2016	E. hormaechei subsp. steigerwaltii	98.9	90.6	133	11	4	4	13	39	4	9	5	IncC, IncFII(Yp), Col(pHAD28), IncP1	IMP-8	ACT-7	TEM-1B	aph(3')-Ia, aadA2b, ant(2'')-Ia, aac(3)-Iid, aac(6')-Ib-Hangzhou,	fosA	mph(A)		catB3	sul1				S	<=4	R	>16	R	>16	R	>32	I	0.5	WD
EC_CRE_037	RH	N	wound/pus	adult	inx	3	4703414	56	9805	4884982	99.1	SAMN42315305	2016	E. roggenkampii	98.6	88.4	3267	120	27	37	316	288	12	409	2	IncFIB(pECLA)		MIR-1		aadA2b	fosA				sul1				S	<=4	R	>16	S	<=1	R	>32	S	<=0.06	non
EC_CRE_040	MC	S	blood	elderly	inx	4	4738325	55	9547	5256025	99.1	SAMN42315307	2016	E. kobei	99.1	92.2	271	71	3	110	37	19	16	62	3	IncHI2, IncHI2A, IncFIB(pECLA)	IMP-8	ACT-9	TEM-1B	aph(6)-Id, aph(3')-Ia, aph(3'')-Ib, aac(6')-Iic, aac(6')-Ib3, aac(6')-Ib-Hangzhou	fosA	ere(A)	qnrB2	catA2, catB3	sul1, sul2		dfrA19	mcr-9.1, mcr-10	S	8	S	<=1	SDD	4	R	>32	I	0.5	WD
EC_CRE_042	RH	C	unknown	adult	inx	1	4725477	56	8333	4725477	98.6	SAMN31012948	2016	E. bugandensis	98.8	89.7	3265	760	18	801	786	729	8	28	0	－	IMI-1	ACT family			fosA								S	<=4	S	2	S	<=1	S	<=1	S	<=0.06	non
EC_CRE_045	RH	C	pus	adult	inx	2	4755302	56	9621	4815417	98.8	SAMN42315308	2016	E. roggenkampii	98.6	88.1	3264	36	25	92	92	726	12	20	1	IncFIB(pECLA)		MIR-11			fosA								S	<=4	S	<=1	S	<=1	S	<=1	S	<=0.06	non
EC_CRE_047	RH	N	pus	elderly	inx	7	4760980	56	9969	5251508	99.1	SAMN42315309	2016	E. asburiae	97	75.1	25	24	14	43	52	27	18	21	6	IncHI2 or IncHI2A, IncFIB(pECLA)	IMP-8	ACT-6	TEM-1B, SHV-12	aph(3')-Ia, aac(6')-Iic, aac(6')-Ib3, aph(6)-Id, aph(3'')-Ib, aac(6')-Ib-Hangzhou	fosA	ere(A)		catA2, catB3	sul1, sul2	tet(D)	dfrA19	mcr-9.1	I	8	R	>16	R	>16	R	>32	S	<=0.06	non
EC_CRE_048	MC	N	urine	elderly	inx	4	4920866	55	9546	5268101	98.6	SAMN42315310	2016	E. hormaechei subsp. steigerwaltii	99.7	97.5	90	58	37	4	6	42	4	25	3	IncHI2 or IncHI2A	IMP-8	ACT-56	TEM-1B, LAP-2, SHV-12	aph(6)-Id, aph(3')-Ia, aph(3'')-Ib, aac(6')-Ib-Hangzhou,	fosA		qnrS1	catB3	sul1, sul2		dfrA19	mcr-9.1	S	<=4	R	>16	R	>16	R	>32	R	>2	WD
EC_CRE_049	MC	N	blood	adult	inx	2	4859767	56	9515	5064851	99.1	SAMN42315311	2016	E. roggenkampii	98.4	86.7	702	36	25	49	30	49	21	143	1	IncFIB(K)		MIR-3		aadA2b					sul1			mcr-10	S	<=4	S	<=1	S	<=1	S	<=1	S	<=0.06	WD
EC_CRE_053	RH	C	blood	adult	inx	2	4936851	56	9540	5004159	98.9	SAMN42315313	2016	E. roggenkampii	98.6	87.3	422	36	39	67	138	49	12	26	1	IncFIB(K)		MIR-3			fosA								S	<=4	S	<=1	S	<=1	S	<=1	S	<=0.06	non
EC_CRE_056	RH	C	ascites	elderly	inx	2	4766329	56	9420	4827637	99.1	SAMN42315315	2016	E. roggenkampii	98.6	87.9	466	120	25	127	90	49	12	20	1	IncFII(pECLA)		MIR-21			fosA								S	<=4	S	<=1	S	<=1	S	<=1	R	1	non
EC_CRE_061	RH	S	urine	adult	inx	4	5044983	56	12476	5187359	99.1	SAMN42315317	2018	E. cancerogenus	99.1	91	2374	598	405	258	743	534	287	154	3	－		CMY2-MIR-ACT-EC family			fosA								S	<=4	S	<=1	S	<=1	S	<=1	S	<=0.06	WD
EC_CRE_064	RH	S	blood	adult	icu	4	4708973	55	9420	5092909	99.1	SAMN42315318	2018	E. hormaechei subsp. hoffmannii	99.2	93	78	8	9	6	9	9	6	8	3	IncHI2 or IncHI2A, IncFIB(pHCM2), Col(pHAD28), Col(pHAD28)	IMP-8	ACT-5	TEM-1B	aph(6)-Id, aph(3')-Ia, aph(3'')-Ib, aac(6')-Ib-Hangzhou	fosA			catB3	sul1		dfrA15, dfrA19	mcr-9.1	S	<=4	R	>16	R	>16	R	>32	R	>2	WD
EC_CRE_065	MC	S	sputum	unknown	icu	4	4749397	56	9316	5297607	98.8	SAMN42315319	2018	E. hormaechei subsp. steigerwaltii	99	91.1	204	4	4	4	6	95	4	6	3	IncHI2 or IncHI2A, IncFII(pECLA) or IncFIB(pECLA)	IMP-8	ACT-7	TEM-1B,LAP-2, SHV-12	aph(3')-Ia, aph(6)-Id, aph(3'')-Ib, aac(6')-Ib3, aac(6')-Ib-Hangzhou,	fosA		qnrB2, qnrS1	catB3	sul1, sul2	tet(D)	dfrA19	mcr-9.1	I	8	S	<=1	SDD	8	R	32	R	>2	WD
EC_CRE_068	RH	N	sputum	adult	inx	4	5032686	56	9585	5235515	98.6	SAMN42315322	2018	E. hormaechei subsp. steigerwaltii	99.7	97.5	90	58	37	4	6	42	4	25	3	IncFII(Yp)	IMP-8	ACT-56		aac(6')-Ib-Hangzhou,	fosA		qnrB2	catB3	sul1, sul2				S	<=4	R	>16	R	16	R	>32	R	1	WD
EC_CRE_069	RH	E	urine	elderly	inx	3	4881509	55	9928	5036446	99.1	SAMN42315323	2018	E. kobei	99.2	91.9	125	63	3	66	68	3	16	3	2	IncFIB(K) or IncFII(pECLA), repE(pEh60-7)		ACT-9			fosA							mcr-10	S	<=4	S	<=1	S	<=1	I	2	S	<=0.06	WD
EC_CRE_074	MC	N	blood	adult	inx	6	4789546	55	7063	4921507	98.8	SAMN31012949	2018	E. hormaechei subsp. xiangfangensis	99.2	92.8	527	53	20	19	178	45	4	32	5	IncR, IncN2	VIM-1	ACT-108		aac(6')-Ib3, aac(6')-Ib-Hangzhou,	fosA		qnrS1						S	<=4	R	>16	R	>16	R	>32	R	1	WD
EC_CRE_075	RH	C	urine	elderly	out	3	4802796	55	9736	5004621	98.4	SAMN42315325	2018	E. hormaechei subsp. hoffmannii	99.2	92.9	78	8	9	6	9	9	6	8	2	IncFIB(pHCM2), IncM2	IMP-8	ACT-5		aadA2b, ant(2'')-Ia, aac(6')-Ib-Hangzhou	fosA	mph(A)	qnrA1, qnrB2	catB3	sul1				S	<=4	R	16	R	>16	R	>32	R	>2	WD
EC_CRE_077	MC	C	blood	adult	inx	1	4794637	56	9896	4794637	98.6	SAMN42315326	2020	E. roggenkampii	98.7	88.1	1709	65	25	49	339	49	12	20	0	－		MIR-1			fosA					tet(C)			S	<=4	S	<=1	S	<=1	S	<=1	S	<=0.06	non
EC_CRE_078	MC	C	blood	elderly	inx	2	4804712	56	9309	4874758	99.1	SAMN42315327	2020	E. roggenkampii	98.4	86.6	501	37	25	49	30	49	82	20	1	IncR		MIR-3			fosA		qnrS1						S	<=4	R	>16	S	2	R	>32	R	1	non
EC_CRE_079	MC	C	blood	elderly	inx	1	4727421	56	9862	4727421	98.6	SAMN42315328	2020	E. dykesii	97.9	81.2	3263	759	15	800	957	420	384	428	0	－		ACT-6			fosA								S	<=4	S	<=1	S	<=1	S	<=1	S	<=0.06	non
EC_CRE_080	MC	C	blood	adult	inx	2	4559839	55	7800	4563868	98.8	SAMN31012950	2020	E. kobei	99.2	93	32	3	24	3	35	3	16	17	1	－		ACT-9											S	<=4	R	>16	S	<=1	R	>32	S	<=0.06	WD
EC_CRE_084	RH	S	urine	elderly	inx	3	5323681	55	9693	10402788	98.6	SAMN42315330	2020	E. hormaechei subsp. steigerwaltii	98.9	90.6	133	11	4	4	13	39	4	9	1	IncFII(Yp)	IMP-8	ACT-7		aac(3)-IId, aac(6')-Ib-Hangzhou	fosA	mph(A)	qnrB2	catB3	sul1				S	<=4	R	>16	R	16	R	>32	S	0.25	WD
EC_CRE_086	MC	S	blood	elderly	out	2	4780630	56	9583	4783928	99.1	SAMN42315332	2020	E. roggenkampii	98.6	88.1	3260	127	25	92	90	49	12	20	1	－		MIR-21			fosA								S	<=4	S	<=1	S	<=1	S	<=1	S	<=0.06	non
EC_CRE_090	RH	N	blood	elderly	icu	1	4011657	56	9946	4608153	99.1	SAMN42315334	2020	E. roggenkampii	98.6	88	3258	37	57	35	283	725	371	20	0	－		MIR-1			fosA								S	<=4	R	>16	SDD	4	R	32	I	0.5	non
EC_CRE_092	MC	S	blood	elderly	inx	4	3883552	55	9568	5356666	98.8	SAMN42315335	2020	E. hormaechei subsp. steigerwaltii	99.7	97.7	90	58	37	4	6	42	4	25	3	IncFII(Yp), IncHI2 or IncHI2A	IMP-8	ACT-56	TEM-1B, SHV-12	aac(3)-Iid, aac(6')-Ib-Hangzhou, aph(6)-Id, aph(3'')-Ib, aadA2b, aac(6')-Iic,	fosA	mph(A), ere(A)	qnrB2	catA2, catB3	sul1, sul2	tet(D)	dfrA19	mcr-9.1	S	<=4	R	>16	R	16	R	>32	R	>2	WD
EC_CRE_096	MC	C	blood	adult	inx	1	4727238	56	9575	4727238	99.1	SAMN42315336	2020	E. roggenkampii	98.6	88.1	466	120	25	127	90	49	12	20	0	－		MIR-21			fosA								S	<=4	S	<=1	S	<=1	S	<=1	S	<=0.06	non
EC_CRE_097	MC	S	urine	elderly	inx	1	4783288	56	10401	4783288	99.1	SAMN42315337	2020	E. roggenkampii	98.4	86.9	501	37	25	49	30	49	82	20	0	－		MIR-3			fosA								S	<=4	S	<=1	S	<=1	S	<=1	I	0.5	WD
EC_CRE_098	MC	N	sputum	elderly	inx	2	4634170	56	9889	4811790	98.8	SAMN42315338	2020	E. roggenkampii	98.6	87.9	1201	80	27	91	206	328	12	20	1	IncFIB(pECLA)		MIR-2		aph(6)-Id, aph(3'')-Ib,	fosA		qnrS1			tet(C)			S	<=4	S	<=1	S	<=1	S	<=1	R	>2	non
[truncated: 56 more columns]

## Sheet: Footnotes of Table S1
RH, regional hospital; MC, medical center
out, outpatient department; inx, inpatient ward
WD, wild type; non, non-wild type
0, absent; 1, present

## Sheet: Supplementary Table S2.
Supplementary Table S2. Reference genome of Enterobacter strains available in GenBank
Strain	RefSeq assembly	GenBank Accession no.	Precise species	ST	Collection date	Country	Biosample
ATCC13047	GCF_000025565.1	CP001918	Enterobacter cloacae subsp. cloacae	1	unknown	unknown	https://www.ncbi.nlm.nih.gov/biosample/SAMN02603901/
ATCC33241	GCF_900185905.1	Contig	Enterobacter cancerogenus	2495	unknown	unknown	https://www.ncbi.nlm.nih.gov/biosample/SAMEA104113916/
ATCC35953	GCF_001521715.1	CP011863	Enterobacter asburiae	807	2014	missing	https://www.ncbi.nlm.nih.gov/biosample/SAMN03742638/
ATCC49162	GCF_001875655.1	Scaffold	Enterobacter hormaechei subsp. hormaechei	528	missing	missing	https://www.ncbi.nlm.nih.gov/biosample/SAMN05787340
DSM13645	GCF_001729765.1	CP017181	Enterobacter kobei	806	missing	Japan	https://www.ncbi.nlm.nih.gov/biosample/SAMN05581747/
DSM14563	GCF_001729745.1	CP017186	Enterobacter hormaechei subsp. hoffmannii	816	missing	Germany	https://www.ncbi.nlm.nih.gov/biosample/SAMN05581748/
DSM16687	GCF_001729705.1	CP017180	Enterobacter hormaechei subsp. oharae	108	missing	Germany	https://www.ncbi.nlm.nih.gov/biosample/SAMN05581749/
DSM16690	GCF_001729805.1	CP017184	Enterobacter roggenkampii	905	missing	Germany	https://www.ncbi.nlm.nih.gov/biosample/SAMN05581750/
DSM16691	GCF_001729725.1	CP017179	Enterobacter hormaechei subsp. steigerwaltii	906	missing	Belgium	https://www.ncbi.nlm.nih.gov/biosample/SAMN05581751/
E13	GCF_008364555.1	Scaffold	Enterobacter vonholyi	3327	2015	Germany	https://www.ncbi.nlm.nih.gov/biosample/SAMN12560202/
EB-247	GCF_900324475.1	LT992502.1	Enterobacter bugandensis	495	2010	Tanzania	https://www.ncbi.nlm.nih.gov/biosample/SAMEA104711314/
LMG27195	GCF_001729785.1	CP017183	Enterobacter hormaechei subsp. xiangfangensis	544	missing	China	https://www.ncbi.nlm.nih.gov/biosample/SAMN05581746/

## Sheet: Supplementary Table S3
		Supplementary Table S3. Representative IncHI2 plasmids co-harbouring blaIMP and mcr-9 included in Figure 4.
Species	Isolate	Country	Year	Strain/Accession no.	Source	Co-harbouring ß lactamase	Sizes of plasmids (bp)
E. hormaechei subsp. steigerwaltii	EC_CRE_027	Taiwan	2014	CRE027	wound	IMP-8, TEM-1, SHV-12	318009
Enterobacter hormaechei	pIMPIncH12	UK	2019	CP043767	human	IMP-70, TEM-1	331049
Enterobacter cloacae	pEC-IMPQ	Taiwan	2008	EU855788	human	IMP-8, SHV-12, TEM-1	324503
Enterobacter cloacae	pIMP-4-EC62	China	2018	MH829594	pig	IMP-4, SHV-12,	314351
Enterobacter cloacae	pIMP26	China	2013	MH399264	human	IMP-26, SHV-12, TEM-1, DHA-1	329420

## Sheet: Supplementary Fig S1
Supplementary Figure S1. Pairwise ANI comparisons of 41 Enterobacter isolates in Taiwan, 2010-2020
	EC_CRE_001 E. hormaechei subsp. xiangfangensis	EC_CRE_003 E. hormaechei subsp. steigerwaltii	EC_CRE_005 E. hormaechei subsp. steigerwaltii	EC_CRE_006 E. cloacae	EC_CRE_010 E. asburiae	EC_CRE_011 E. cloacae	EC_CRE_012 E. roggenkampii	EC_CRE_013 E. roggenkampii	EC_CRE_021 E. vonholyi	EC_CRE_022 E. roggenkampii	EC_CRE_023 E. hormaechei subsp. steigerwaltii	EC_CRE_026 E. hormaechei subsp. hoffmannii	EC_CRE_027 E. hormaechei subsp. steigerwaltii	EC_CRE_033 E. hormaechei subsp. steigerwaltii	EC_CRE_037 E. roggenkampii	EC_CRE_040 E. kobei	EC_CRE_042 E. bugandensis	EC_CRE_045 E. roggenkampii	EC_CRE_047 E. asburiae	EC_CRE_048 E. hormaechei subsp. steigerwaltii	EC_CRE_049 E. roggenkampii	EC_CRE_053 E. roggenkampii	EC_CRE_056 E. roggenkampii	EC_CRE_061 E. cancerogenus	EC_CRE_064 E. hormaechei subsp. hoffmannii	EC_CRE_065 E. hormaechei subsp. steigerwaltii	EC_CRE_068 E. hormaechei subsp. steigerwaltii	EC_CRE_069 E. kobei	EC_CRE_074 E. hormaechei subsp. xiangfangensis	EC_CRE_075 E. hormaechei subsp. hoffmannii	EC_CRE_077 E. roggenkampii	EC_CRE_078 E. roggenkampii	EC_CRE_079 E. dykesii	EC_CRE_080 E. kobei	EC_CRE_084 E. hormaechei subsp. steigerwaltii	EC_CRE_086 E. roggenkampii	EC_CRE_090 E. roggenkampii	EC_CRE_092 E. hormaechei subsp. steigerwaltii	EC_CRE_096 E. roggenkampii	EC_CRE_097 E. roggenkampii	EC_CRE_098 E. roggenkampii
EC_CRE_001 E. hormaechei subsp. xiangfangensis	100	97.0732	97.0895	87.916	88.2321	87.8411	88.6102	88.6079	88.2824	88.5859	97.0262	95.9369	97.1461	97.0717	88.5254	88.3401	89.0565	88.4791	88.7445	97.0039	88.6626	88.6312	88.5032	87.2097	95.9321	97.1423	96.9878	88.102	99.8425	95.8717	88.3218	88.6247	88.3782	88.1422	97.0736	88.3992	88.5307	97.0558	88.4647	88.6189	88.6311
EC_CRE_003 E. hormaechei subsp. steigerwaltii	97.0087	100	98.7984	87.9211	88.4945	87.7677	88.4191	88.4594	88.2069	88.4188	98.6711	96.1135	98.7889	98.6224	88.4362	88.835	89.0462	88.414	89.3706	99.5994	88.5719	88.5861	88.4084	87.2477	96.0353	98.8247	99.5283	88.1757	96.999	95.8262	88.4021	88.4609	88.3067	88.2216	98.6327	88.4132	88.4529	99.6018	88.4063	88.57	88.4055
EC_CRE_005 E. hormaechei subsp. steigerwaltii	97.1615	98.698	100	87.8492	88.4056	87.7935	88.5594	88.4552	88.214	88.5334	98.5696	96.1067	99.8605	98.5626	88.4307	88.9954	89.0441	88.3782	89.4441	98.764	88.7817	88.578	88.3736	87.2825	96.0283	99.9616	98.396	88.2211	97.0304	95.7941	88.3114	88.4501	88.3911	88.1635	98.6124	88.3877	88.4739	98.7154	88.4773	88.5347	88.6087
EC_CRE_006 E. cloacae	87.9474	87.7734	87.7999	100	88.9568	98.3199	89.1922	89.1439	88.7692	89.1894	87.7518	87.7106	87.8378	87.8166	89.109	88.5683	88.8123	89.0662	89.2453	87.8233	89.3805	89.1373	89.0707	86.7873	87.7285	87.8314	87.8204	88.6982	87.8704	87.6806	89.0558	89.2216	88.9251	88.7089	87.8598	89.1407	89.0377	87.779	89.0649	89.3014	89.1967
EC_CRE_010 E. asburiae	88.3115	88.4558	88.3265	89.04	100	89.1368	93.3574	93.3151	94.545	93.3456	88.3866	88.1343	88.3761	88.317	93.4336	91.0374	91.8562	93.3204	97.4061	88.368	93.3523	93.3202	93.3486	87.3511	88.2179	88.3618	88.3856	91.0314	88.3619	88.1693	93.3725	93.3103	96.3524	91.0611	88.3094	93.2571	93.3307	88.4071	93.3316	93.3363	93.341
EC_CRE_011 E. cloacae	87.8288	87.7883	87.8284	98.2965	88.975	100	89.2109	89.1576	88.8837	89.124	87.7744	87.7251	87.7404	87.701	89.0887	88.7159	88.7758	89.0482	89.1213	87.861	89.171	89.1767	89.0981	86.8013	87.7073	87.7999	87.7726	88.5629	87.8598	87.6554	89.1805	89.2189	89.0074	88.6075	87.7163	89.1361	89.08	87.8233	89.0261	89.1873	89.2388
EC_CRE_012 E. roggenkampii	88.6492	88.3806	88.5398	89.2924	93.3419	89.1739	100	98.3365	94.4387	98.3703	88.4735	88.4796	88.6111	88.5824	98.4517	90.7841	91.7333	98.4102	93.4134	88.4985	98.1467	98.382	98.383	87.2516	88.4427	88.5189	88.5049	90.7402	88.6457	88.4192	98.4476	98.1595	93.3911	90.761	88.6086	98.3863	98.4437	88.5154	98.4456	98.2413	98.3735
EC_CRE_013 E. roggenkampii	88.5748	88.5421	88.5345	89.1982	93.2676	89.138	98.3113	100	94.4519	98.3547	88.5806	88.3308	88.5533	88.4923	98.4989	90.9328	91.7426	98.4545	93.4607	88.5325	98.3871	99.6194	98.3826	87.354	88.3955	88.5223	88.5106	90.8067	88.5842	88.2441	98.4775	98.3664	93.3251	90.7711	88.4968	98.4801	98.4461	88.4633	98.4913	98.3612	98.4755
EC_CRE_021 E. vonholyi	88.3056	88.2493	88.2836	88.8506	94.5894	88.8392	94.4602	94.4647	100	94.5013	88.1671	88.0244	88.2132	88.233	94.506	90.6784	91.5289	94.4927	94.6608	88.2235	94.4494	94.4127	94.4122	87.1141	88.0909	88.2675	88.2258	90.7029	88.2461	88.077	94.5201	94.4199	94.5844	90.6228	88.2299	94.4552	94.4407	88.1836	94.4118	94.4448	94.4779
EC_CRE_022 E. roggenkampii	88.5118	88.343	88.5175	89.1514	93.3293	89.1707	98.4702	98.3586	94.3851	100	88.3453	88.3603	88.5144	88.4731	98.4742	90.7463	91.7527	98.7684	93.3681	88.4435	98.0887	98.4165	98.7035	87.4051	88.3722	88.4427	88.4392	90.6743	88.5981	88.3925	98.4805	98.183	93.4383	90.7277	88.5314	98.7446	98.4996	88.4875	98.7447	98.2123	98.4336
EC_CRE_023 E. hormaechei subsp. steigerwaltii	96.9973	98.6206	98.5403	87.8811	88.335	87.7476	88.3763	88.5246	88.1486	88.2838	100	95.7794	98.6163	98.6348	88.5097	88.067	89.0637	88.3994	88.5713	98.5284	88.4632	88.454	88.3418	87.2857	95.735	98.6248	98.5385	88.1145	96.8907	95.7528	88.2692	88.4107	88.3498	88.0379	98.6813	88.3361	88.3499	98.5675	88.3412	88.4098	88.4062
EC_CRE_026 E. hormaechei subsp. hoffmannii	95.9133	96.1759	96.1231	87.7652	88.1963	87.8745	88.4406	88.3058	88.1032	88.3169	95.818	100	96.1249	95.8649	88.2828	88.7776	88.9986	88.3588	89.2851	96.1439	88.577	88.4647	88.2225	87.1906	99.9561	96.1222	95.9083	88.114	95.8938	99.8992	88.2288	88.5001	88.1485	87.9974	95.9265	88.2842	88.3526	96.0958	88.1816	88.4849	88.3605
EC_CRE_027 E. hormaechei subsp. steigerwaltii	97.1328	98.8034	99.8909	87.9263	88.3701	87.7851	88.4965	88.5348	88.0915	88.4509	98.6169	96.1303	100	98.6146	88.4368	89.0142	89.0889	88.3681	89.4178	98.7347	88.7453	88.6052	88.4211	87.2755	96.0199	99.9541	98.6056	88.2596	97.0042	95.7762	88.3626	88.4424	88.379	88.227	98.7105	88.3607	88.3858	98.7692	88.432	88.5289	88.5048
EC_CRE_033 E. hormaechei subsp. steigerwaltii	96.9361	98.5984	98.6263	87.8526	88.3448	87.7184	88.493	88.4327	88.0979	88.5465	98.6118	95.8123	98.6086	100	88.4944	88.1762	89.0861	88.3954	88.8252	98.609	88.6273	88.4525	88.3827	87.3334	95.8368	98.6913	98.6862	88.2137	96.9423	95.8188	88.3417	88.469	88.3267	88.1867	99.8514	88.4096	88.3367	98.709	88.4461	88.5274	88.3681
EC_CRE_037 E. roggenkampii	88.4575	88.4007	88.4259	89.1272	93.436	89.0294	98.4015	98.4114	94.4856	98.4973	88.4572	88.1941	88.4545	88.4572	100	90.6981	91.7506	98.5616	93.3834	88.3371	98.1746	98.466	98.5085	87.2398	88.2083	88.3918	88.4121	90.6725	88.4546	88.1572	98.5147	98.2587	93.449	90.7287	88.4222	98.5736	98.5024	88.4213	98.5551	98.3381	98.4704
EC_CRE_040 E. kobei	88.276	88.8228	88.956	88.6352	91.0139	88.7533	90.8058	90.8731	90.6082	90.8426	88.0958	88.7367	89.0467	88.2292	90.7615	100	91.2023	90.8015	91.5823	88.6652	90.933	90.8759	90.7292	87.0105	88.7528	89.0349	88.2587	98.7578	88.1496	88.0536	90.7211	90.9256	90.9667	98.9334	88.1619	90.6885	90.784	88.8251	90.6694	90.8468	90.7363
EC_CRE_042 E. bugandensis	89.0451	89.0753	89.0449	88.85	91.7929	88.887	91.6587	91.747	91.6031	91.8039	89.0546	88.8905	89.009	89.0333	91.7538	91.0887	100	91.7678	91.8383	89.1517	91.7124	91.7714	91.722	87.3318	88.88	89.0283	89.0981	91.1345	89.0222	88.9292	91.8206	91.7112	91.6779	91.1482	88.9901	91.812	91.7839	89.0216	91.6876	91.7111	91.8424
EC_CRE_045 E. roggenkampii	88.4971	88.3999	88.3691	88.9515	93.3557	88.9671	98.4605	98.4594	94.4766	98.764	88.4394	88.2989	88.4605	88.3904	98.5724	90.6545	91.7492	100	93.3676	88.3129	98.2099	98.4978	98.8876	87.2752	88.2753	88.4278	88.3524	90.5604	88.5712	88.2799	98.5484	98.208	93.4938	90.6638	88.3919	98.946	98.5316	88.3839	98.9301	98.2246	98.5628
EC_CRE_047 E. asburiae	88.7854	89.3634	89.4948	89.2069	97.4637	89.1216	93.395	93.3246	94.6799	93.3549	88.5161	89.2879	89.572	88.7322	93.3499	91.5854	91.8753	93.3799	100	89.2904	93.3665	93.3444	93.3057	87.4078	89.1723	89.5685	88.6493	91.0217	88.5414	88.5799	93.4164	93.3339	96.6355	91.1171	88.7322	93.3497	93.3985	89.3139	93.3913	93.295	93.3839
EC_CRE_048 E. hormaechei subsp. steigerwaltii	96.9482	99.5701	98.7577	87.9081	88.4677	87.7803	88.4511	88.406	88.1282	88.4184	98.5687	96.066	98.7467	98.5731	88.4483	88.7145	89.0956	88.3898	89.2251	100	88.5246	88.5517	88.3812	87.2327	96.0363	98.7986	99.8053	88.1717	96.9544	95.8433	88.3773	88.5017	88.3339	88.0923	98.5718	88.4142	88.3788	99.9093	88.3839	88.5124	88.4645
EC_CRE_049 E. roggenkampii	88.7458	88.5946	88.8558	89.3525	93.3435	89.1913	98.1133	98.3375	94.492	98.1083	88.5244	88.5294	88.8316	88.5988	98.1861	90.9001	91.7486	98.1751	93.4321	88.6644	100	98.3859	98.1761	87.3016	88.5759	88.7826	88.5938	91.0153	88.6687	88.5176	98.2841	99.3123	93.416	90.8046	88.5532	98.1934	98.3515	88.6266	98.2208	99.3787	98.2353
EC_CRE_053 E. roggenkampii	88.6673	88.4765	88.6105	89.1697	93.247	89.1867	98.3997	99.5854	94.4658	98.4368	88.3832	88.472	88.6155	88.3888	98.4945	90.8857	91.7254	98.4384	93.4227	88.4853	98.3699	100	98.3959	87.2174	88.4173	88.5346	88.4167	90.7831	88.6177	88.3609	98.4716	98.358	93.3412	90.7878	88.3403	98.4101	98.4411	88.4733	98.4172	98.3326	98.4192
EC_CRE_056 E. roggenkampii	88.5533	88.4589	88.5378	89.0511	93.2818	89.0459	98.4048	98.4407	94.3695	98.7175	88.3205	88.2743	88.5479	88.4004	98.4595	90.7208	91.7473	98.9193	93.3151	88.3745	98.1361	98.4402	100	87.1762	88.2506	88.5424	88.4775	90.6261	88.5885	88.2739	98.4641	98.1635	93.4557	90.7142	88.3829	99.5866	98.5103	88.4192	99.8627	98.2231	98.5432
EC_CRE_061 E. cancerogenus	87.2025	87.2934	87.2263	86.8694	87.3621	86.8642	87.3223	87.2441	87.1893	87.3203	87.2405	87.1945	87.3152	87.3256	87.3069	86.9596	87.3879	87.2023	87.5051	87.2237	87.4313	87.3208	87.2987	100	87.232	87.3072	87.2308	87.0468	87.1813	87.2729	87.355	87.227	87.4187	87.0479	87.3891	87.2889	87.2968	87.3197	87.2781	87.3498	87.3436
EC_CRE_064 E. hormaechei subsp. hoffmannii	95.9038	96.1095	96.0784	87.7016	88.2355	87.7296	88.4863	88.3109	88.0831	88.4008	95.7597	99.9524	96.056	95.8356	88.3442	88.7193	88.96	88.3184	89.1823	96.013	88.616	88.4237	88.3673	87.1939	100	96.1293	95.8178	88.0501	95.8444	99.9434	88.3727	88.4104	88.1292	88.0124	95.855	88.3189	88.277	96.0261	88.3588	88.5133	88.3818
EC_CRE_065 E. hormaechei subsp. steigerwaltii	97.2168	98.7891	99.9649	87.8178	88.3548	87.7908	88.5266	88.4786	88.1568	88.4878	98.683	96.1298	99.9545	98.7106	88.4295	89.0406	89.1271	88.4226	89.5067	98.8383	88.7344	88.6405	88.4159	87.2403	96.1265	100	98.5423	88.3169	97.084	95.8317	88.3379	88.4463	88.3649	88.1521	98.7244	88.3558	88.4308	98.8478	88.4084	88.5327	88.5833
EC_CRE_068 E. hormaechei subsp. steigerwaltii	97.0224	99.5218	98.4046	87.9303	88.3958	87.8759	88.5212	88.4457	88.154	88.4242	98.6035	95.8458	98.6504	98.6513	88.3594	88.1883	89.0695	88.3922	88.644	99.8215	88.6303	88.3787	88.3195	87.2759	95.8285	98.4707	100	88.2153	96.9776	95.8243	88.3866	88.4558	88.4199	88.1362	98.6172	88.327	88.3793	99.9483	88.3022	88.5136	88.443
EC_CRE_069 E. kobei	88.1065	88.1645	88.1849	88.6978	90.9771	88.6127	90.7781	90.7872	90.7195	90.7512	88.114	88.0647	88.2293	88.2002	90.673	98.7458	91.1231	90.65	91.0233	88.1541	91.0242	90.8284	90.7309	87.0136	88.0921	88.2663	88.1881	100	88.0945	88.1477	90.6677	90.7275	90.8378	98.9563	88.1729	90.7162	90.6827	88.157	90.6881	90.8015	90.6714
EC_CRE_074 E. hormaechei subsp. xiangfangensis	99.8231	97.046	97.0305	87.8729	88.3176	87.855	88.5701	88.5697	88.2428	88.5869	96.9532	95.8392	97.0464	96.9766	88.5116	88.1692	89.2193	88.5487	88.6689	97.0099	88.7504	88.6087	88.5111	87.2545	95.8713	97.0652	97.0018	88.1011	100	95.791	88.4665	88.7162	88.465	88.0764	97.0255	88.4085	88.5487	97.0043	88.4802	88.6602	88.5853
EC_CRE_075 E. hormaechei subsp. hoffmannii	95.8995	95.8531	95.8149	87.7662	88.267	87.7731	88.4005	88.3413	88.1386	88.4151	95.773	99.885	95.8441	95.7987	88.3774	88.0353	88.954	88.1888	88.5386	95.8734	88.5266	88.3827	88.319	87.2731	99.9445	95.8385	95.8797	88.0808	95.8652	100	88.2307	88.3503	88.1792	88.029	95.8839	88.2833	88.2979	95.8418	88.2376	88.5083	88.3617
EC_CRE_077 E. roggenkampii	88.3568	88.3756	88.3695	89.1201	93.3271	89.0458	98.4175	98.4295	94.4761	98.4788	88.3852	88.2247	88.3965	88.3349	98.5466	90.7747	91.7403	98.46	93.4173	88.376	98.2361	98.4155	98.4824	87.3233	88.2627	88.4078	88.3665	90.7048	88.472	88.1658	100	98.3175	93.4613	90.7602	88.3957	98.4262	98.5186	88.3723	98.4771	98.3194	98.4722
EC_CRE_078 E. roggenkampii	88.7088	88.5318	88.5608	89.1955	93.3385	89.2316	98.1716	98.3964	94.4643	98.2331	88.4003	88.517	88.6083	88.5646	98.2455	90.8315	91.6907	98.2853	93.3853	88.5201	99.2741	98.3512	98.2097	87.2601	88.5037	88.5751	88.5226	90.7598	88.7934	88.3582	98.3098	100	93.3501	90.7276	88.5501	98.2747	98.2368	88.5516	98.1728	99.7862	98.2029
EC_CRE_079 E. dykesii	88.4089	88.4283	88.326	89.0222	96.3189	89.0355	93.4899	93.3772	94.6045	93.4405	88.3323	88.1957	88.4252	88.3678	93.4844	90.9818	91.7261	93.4278	96.6356	88.4483	93.3956	93.375	93.4569	87.42	88.2064	88.397	88.4008	90.873	88.4261	88.1879	93.4475	93.3639	100	90.9713	88.3455	93.3918	93.3887	88.4059	93.4356	93.3346	93.4205
EC_CRE_080 E. kobei	88.1656	88.065	88.1533	88.6614	91.0554	88.6733	90.7936	90.834	90.7459	90.7335	88.1305	88.0183	88.1829	88.2399	90.7249	98.8817	91.2013	90.6356	91.1838	88.1441	90.8876	90.7763	90.7962	86.949	88.095	88.2413	88.1621	98.9679	88.1657	88.0548	90.7583	90.8098	90.9944	100	88.1898	90.6834	90.7024	88.2264	90.726	90.787	90.7293
EC_CRE_084 E. hormaechei subsp. steigerwaltii	97.0406	98.5787	98.5992	87.8719	88.3798	87.7745	88.5483	88.4697	88.1756	88.626	98.7417	95.8789	98.6498	99.8759	88.4406	88.1664	88.9932	88.3899	88.6789	98.5182	88.5201	88.4753	88.4743	87.3508	95.8261	98.7011	98.6413	88.2657	96.9876	95.8252	88.3435	88.5253	88.3417	88.1804	100	88.4454	88.3592	98.6431	88.4761	88.5929	88.4576
EC_CRE_086 E. roggenkampii	88.48	88.4695	88.4282	89.067	93.2781	89.0563	98.4061	98.4159	94.4187	98.8	88.3611	88.2385	88.4045	88.348	98.5656	90.6853	91.7614	98.9536	93.4046	88.3949	98.1728	98.4144	99.6151	87.2761	88.2461	88.414	88.4243	90.7306	88.5747	88.2264	98.4666	98.2871	93.4049	90.6994	88.3536	100	98.4687	88.4254	99.5974	98.2728	98.5143
EC_CRE_090 E. roggenkampii	88.4553	88.3901	88.3531	89.0351	93.3554	89.0687	98.4859	98.5163	94.4733	98.5381	88.4248	88.3394	88.3342	88.2943	98.5748	90.7677	91.704	98.54	93.4724	88.3673	98.3573	98.4466	98.5081	87.2965	88.3841	88.3433	88.342	90.6984	88.5294	88.2898	98.5119	98.2844	93.4642	90.7153	88.3218	98.5114	100	88.3577	98.4626	98.293	98.5234
EC_CRE_092 E. hormaechei subsp. steigerwaltii	96.9878	99.5421	98.7314	87.8906	88.38	87.8026	88.4272	88.3914	88.1131	88.3946	98.6249	96.1075	98.7539	98.6628	88.4502	88.7873	89.0449	88.3648	89.3053	99.906	88.5602	88.5041	88.4167	87.3101	96.0452	98.8203	99.9598	88.2562	96.9927	95.8461	88.3332	88.5406	88.3504	88.1333	98.6618	88.3548	88.3456	100	88.4294	88.5033	88.3968
EC_CRE_096 E. roggenkampii	88.4604	88.3886	88.4747	89.064	93.2558	89.0048	98.4482	98.5002	94.3459	98.788	88.2982	88.2073	88.4425	88.3818	98.5415	90.6848	91.7152	98.9548	93.3873	88.3696	98.1755	98.4301	99.8696	87.2497	88.3222	88.4295	88.4036	90.6172	88.5578	88.2756	98.4712	98.1631	93.4231	90.7095	88.3229	99.6061	98.4496	88.4153	100	98.2216	98.5582
EC_CRE_097 E. roggenkampii	88.7275	88.6043	88.6071	89.306	93.3603	89.2342	98.224	98.4048	94.5126	98.2551	88.5583	88.4685	88.6377	88.5183	98.3031	90.8054	91.6878	98.2282	93.388	88.5831	99.3666	98.3693	98.2451	87.2896	88.4273	88.6283	88.5188	90.8069	88.736	88.392	98.3218	99.7906	93.2946	90.7907	88.6132	98.2814	98.3184	88.5252	98.282	100	98.3047
EC_CRE_098 E. roggenkampii	88.7223	88.399	88.5932	89.1529	93.3071	89.0737	98.4145	98.4759	94.4363	98.4115	88.3982	88.3969	88.5283	88.4746	98.4087	90.7436	91.7456	98.5089	93.3714	88.4887	98.21	98.4758	98.5371	87.2774	88.3575	88.5779	88.4348	90.6953	88.6708	88.3504	98.5006	98.242	93.4225	90.7603	88.4839	98.535	98.5152	88.4335	98.5763	98.3011	100

## Sheet: Supplementary Fig S2
Supplementary Figure S2. Colistin susceptibility and inducible resistance among Enterobacter spp.
Strain	Enterobacter species	ST	mcr-9	arnBCADTEF	MIC-sensitire(μg/mL)	MIC-BMacroD(μg/mL)_1	MIC-BMcaroD(μg/mL)_2	Skip well	2μg/mL Colistin MHA	Interpretation
CRE01	E. hormaechei subsp. xiangfangensis	ST527	negative	-	<=0.5	<=0.125	<=0.125	-	-	-
CRE74	E. hormaechei subsp. xiangfangensis	ST527	negative	-	<=0.5	0.25	<=0.125	-	-	-
CRE03	E. hormaechei subsp. steigerwaltii	ST90	positive	+	<=0.5	1	0.125	-	+	Inducible resistance
CRE92	E. hormaechei subsp. steigerwaltii	ST90	positive	+	<=0.5	1	0.125	+	+	Inducible resistance
CRE48	E. hormaechei subsp. steigerwaltii	ST90	negative	+	<=0.5	2	<=0.125	+	+	Inducible resistance
CRE68	E. hormaechei subsp. steigerwaltii	ST90	negative	+	<=0.5	<=0.125	<=0.125	+	+	Inducible resistance
CRE26	E. hormaechei subsp. hoffmannii	ST78	negative	-	<=0.5	0.25	<=0.125	-	-	-
CRE64	E. hormaechei subsp. hoffmannii	ST78	negative	-	<=0.5	<=0.125	<=0.125	-	-	-
CRE75	E. hormaechei subsp. hoffmannii	ST78	negative	-	<=0.5	<=0.125	<=0.125	-	-	-
CRE33	E. hormaechei subsp. steigerwaltii	ST133	negative	-	<=0.5	<=0.125	<=0.125	-	-	-
CRE84	E. hormaechei subsp. steigerwaltii	ST133	negative	+	<=0.5	<=0.125	<=0.125	-	-	-
CRE97	E. roggenkampii	ST501	negative	+	<=0.5	0.25	>4	+	+	Inducible resistance
CRE78	E. roggenkampii	ST501	negative	+	>4	>4	>4	-	+	Resistant
ATCC27853	Pseudomonas aeruginosa				0.25-2(2025 CLSI)	0.25	0.25	-	-
ATCC25922	Escherichia coli				0.25-2(2023 CLSI)	0.25	2	-	+
MIC-BMacroD were determined by broth macrodilution. “Skip well” indicates irregular growth across adjacent dilutions (+, present; –, absent).
CRE03, CRE92, CRE48, CRE64, and CRE97 (arnBCADTEF/mgrB/phoPQ-positive) showed inducible resistance with skip wells, suggesting regulatory involvement.
CRE78 carried the same gene set but displayed stable high-level resistance, consistent with constitutive expression.
CRE84 (arnBCADTEF/mgrB/phoPQ-positive, ST133) did not show inducible resistance, indicating strain-specific variation.
ST527 and ST78 isolates lacking arn operon did not exhibit inducible resistance.

## Sheet: Supplementary Fig S3
Supplementary Figure S3 Comparative BRIG analysis of plasmids carrying blaIMP-8 and mcr-9.1 in Enterobacter spp. (A) BRIG plot of IncHI2 ST1 plasmid CRE027 (E. hormaechei, CP160757, 318,009 bp) compared with nine IncHI2 plasmids from Taiwan (2010–2020). A conserved backbone co-harbouring bla<sub>IMP-8</sub>, mcr-9.1, bla<sub>SHV-12</sub>, and bla<sub>TEM-1</sub> was observed, particularly among S…
